# Supplementary material for: Incorporation of PET Metabolic Parameters With Clinical Features Into a Predictive Model for Radiotherapy-Related Esophageal Fistula in Esophageal Squamous Cell Carcinoma
Source: Front Oncol. 2022 Feb 28;12:812707. doi: 10.3389/fonc.2022.812707 (PMC8918510; doi:10.3389/fonc.2022.812707)
Supplement: Supplementary file 1 [file DataSheet_1.csv]

Characteristics	without EF n(%)	with EF n(%)	P value
Total	165(100)	20(100)
Gender			1
Male	137 (83)	17 (85)
Female	28 (17)	3 (15)
Age			0.887
<70yr	118 (71.5)	14 (70)
¡Ý70yr	47 (28.5)	6 (30)
ECOG PS			1
1	156 (94.5)	19 (95)
2	9 (5.5)	1 (5)
Smoking history			0.958
no	67 (40.6)	8 (40)
yes	98 (59.4)	12 (60)
Alcohol use			0.626
no	49 (29.7)	7 (35)
yes	116 (70.3)	13 (65)
Diabetes			0.038
no	14 (8.5)	5 (25)
yes	151 (91.5)	15 (75)
Macroscopic tumor type			0.373
Protruding	60 (36.4)	5 (25)
Ulcerative.and.localized	9 (5.5)	0 (0)
Ulcerative.and.infiltrative	17 (10.3)	4 (20)
Diffusely.infiltrative	79 (47.9)	11 (55)
Tumor Location			0.962
cervical/upper	63 (38.2)	7 (35)
middle	78 (47.3)	10 (50)
lower	24 (14.5)	3 (15)
Tumor length			0.025
median(IQR)	5 (3.6,6.6)	6.6 (4.9,7.7)
Maximum thickness of tumor			0.007
median(IQR)	1.5 (1.1,1.8)	2 (1.4,2.3)
Minimum inner diameter of tumor			0.882
median(IQR)	0.9 (0.7,1.2)	0.8 (0.6,1.2)
T stage			0.043
no-T4	89 (53.9)	6 (30)
T4	76 (46.1)	14 (70)
N stage			0.836
N0~1	70 (42.4)	8 (40)
N2~3	95 (57.6)	12 (60)
M stage			1
0	141 (85.5)	17 (85)
1	24 (14.5)	3 (15)
Fraction dose			0.518
¡Ü200cGy	70 (42.4)	10 (50)
>200cGy	95 (57.6)	10 (50)
RT technique			1
IMRT	116 (70.3)	15 (75)
VMAT	37 (22.4)	4 (20)
TOMO	12 (7.3)	1 (5)
Cucurrent chemotherapy			0.654
no	82 (49.7)	11 (55)
yes	83 (50.3)	9 (45)
Chemotherapy regimen			0.452
none	24 (14.5)	4 (20)
S1	10 (6.1)	2 (10)
TP	131 (79.4)	14 (70)
Adjuvant chemotherapy			< 0.001
no	63 (38.2)	17 (85)
yes	102 (61.8)	3 (15)
Induction chemotherapy			0.346
no	49 (29.7)	8 (40)
yes	116 (70.3)	12 (60)
Chemotherpy circles			0.007
0	23 (13.9)	4 (20)
1~3	65 (39.4)	14 (70)
4~6	77 (46.7)	2 (10)
Eosinophil			0.004
median(IQR)	0.1 (0.1,0.2)	0.1 (0.1,0.1)
lymphocyte			0.007
median(IQR)	1.9 (1.5,2.3)	1.6 (1.3,1.8)
Hemoglobin			0.7
median(IQR)	138 (127,147)	136.5 (128.2,141.5)
Albumin			0.915
median(IQR)	40.1 (37.5,43.2)	40.9 (37.6,42.3)
Systemic immune inflammation index			0.027
median(IQR)	580.5 (426,864.3)	870.6 (594,1378.3)
platelet-to-lymphocyte ratio			0.077
median(IQR)	135 (105.6,169.2)	161.8 (119.1,224.6)
Neutrophil-to-lymphocyte ratio			0.005
median(IQR)	2.3 (1.7,3.1)	3.4 (2.3,5.5)
Monocyte-to-lymphocyte ratio			0.026
median(IQR)	0.2 (0.2,0.3)	0.3 (0.2,0.5)
SUVmax			0.309
median(IQR)	12.7 (9.1,16.6)	13.2 (12.1,16.2)
SUVmin_40%			0.446
median(IQR)	4.9 (3.5,6.2)	4.9 (4.6,5.8)
SUVmean_40%			0.44
median(IQR)	7.7 (5.2,10.2)	8 (7,9.5)
SUVsd_40%			0.837
median(IQR)	1.9 (1.4,2.5)	1.8 (1.6,2.3)
MTV_40%			0.007
median(IQR)	12.5 (7.2,24.5)	24.9 (19.5,34.4)
TLG_40%			0.01
median(IQR)	100.4 (42.7,215.7)	209.1 (106.7,321.7)
SUVmin_50%			0.398
median(IQR)	6.1 (4.4,7.9)	6.5 (5.8,7.2)
SUVmean_50%			0.304
median(IQR)	8.5 (6.1,11.1)	8.8 (7.7,12.6)
SUVsd_50%			0.539
median(IQR)	1.6 (1.2,2.1)	1.6 (1.3,2.2)
MTV_50%			0.007
median(IQR)	9 (4.5,17.6)	18.2 (13.4,25.4)
TLG_50%			0.01
median(IQR)	80.4 (29.3,178.2)	164.9 (83.4,259.7)
Heterogeneity factor			0.004
median(IQR)	3.7 (2,6)	1.8 (1.5,2.4)
SURmax			0.514
median(IQR)	8.8 (6.1,12.5)	9.4 (7.4,12.4)
SURmean_40%			0.567
median(IQR)	5.2 (3.6,7.5)	5.5 (4.5,7.5)
SURmean_50%			0.459
median(IQR)	5.7 (4,8.3)	6 (5,8.5)
