# Supplementary material for: Incorporation of PET Metabolic Parameters With Clinical Features Into a Predictive Model for Radiotherapy-Related Esophageal Fistula in Esophageal Squamous Cell Carcinoma
Source: Front Oncol. 2022 Feb 28;12:812707. doi: 10.3389/fonc.2022.812707 (PMC8918510; doi:10.3389/fonc.2022.812707)
Supplement: Supplementary file 2 [file DataSheet_2.csv]

	crude OR(95%CI)	adj. OR(95%CI)	P(Wald's test)	P(LR-test)
Diabetes	0.1 (0.02,0.45)	0 (0,0.14)	0.007	< 0.001
Tumor length	1.32 (1.02,1.72)	4.18 (1.64,10.66)	0.003	< 0.001
Tumor thickness	6.13 (1.82,20.61)	8.51 (0.81,89.63)	0.075	0.05
Adjuvant chemotherapy	0.08 (0.01,0.61)	0 (0,0.07)	0.004	< 0.001
Eosinophil	0 (0,1.52)	0 (0,0.02)	0.022	0.003
Monocyte-to-lymphocyte ratio	13.31 (0.45,390.03)	3719.41 (1.68,8232448.12)	0.036	0.021
